# Supplementary material for: A unique self-organization of bacterial sub-communities creates iridescence in Cellulophaga lytica colony biofilms
Source: Sci Rep. 2016 Jan 28;6:19906. doi: 10.1038/srep19906 (PMC4730217; doi:10.1038/srep19906)
Supplement: Supplementary Datasets [file srep19906-s12.xls]

## Sheet: sheet 1
DATASET S3. Statistical analyses of angle-dependent color and luminance variations in C. lytica CECT 8139 colonies
Growth media [marine agar (MA) or cytophaga agar (CYT)]		MA	MA	MA	MA	MA	MA	MA	CYT	CYT	CYT	CYT
Images (see also Dataset S2)		a	b	c	d	e	f	g	h	i	j	k
Magnifications		100	200	100	200	100	200	200	100	200	100	200
AREA DATA (µm2)
Colonized area		3.67e+06	1.84e+06	3.67e+06	8.26e+05	2.6e+06	1.08e+06	1.84e+06	3.35e+06	1.38e+06	2.66e+06	8.36e+05
Iridescence area (varying in color and/or luminance)		1.69e+06	8.3e+05	1.65e+06	3.22e+05	5.72e+05	5.34e+05	4.31e+05	9.51e+05	4.93e+05	8.27e+05	7.02e+05
iridescence area that only varies in colors		12.69e+05	7.30e+05	13.13e+05	3.04e+05	3.53e+05	4.05e+05	3.29e+05	8.42e+05	4.75e+05	7.89e+05	6.94e+05
Non-colonized area		4.9e+04	13	7.29e+03	1.02e+06	1.09e+06	7.93e+05	111	3.27e+05	4.59e+05	1.01e+06	1.01e+06
Color variation images 1 & 2		3.58e+05	3.51e+05	3.23e+05	6.63e+04	2.04e+05	1.78e+05	2.43e+05	6.35e+05	2.66e+05	6.44e+05	6.91e+05
Luminance variation images 1 & 2		3.61e+05	1.21e+05	2.7e+05	2.31e+04	2.25e+05	3.23e+04	1.34e+05	2.5e+04	8.07e+04	4.63e+04	5.74e+04
Variation in both color and luminance between images 1 & 2 *		6.19e+05	4.41e+05	5.32e+05	8.61e+04	4.05e+05	2.06e+05	3.34e+05	6.53e+05	3.05e+05	6.62e+05	6.96e+05
Color variation images 2 & 3		1.15e+06	6.38e+05	1.25e+06	2.95e+05	2.85e+05	3.28e+05	2.09e+05	3.79e+05	3.7e+05	3.92e+05	1.4e+04
Luminance variation images 2 & 3		4.65e+05	6.68e+04	500000	3.41e+04	8.12e+04	2.45e+05	6.48e+04	1.38e+05	2.96e+04	1.17e+05	1.11e+04
Variation in both color and luminance between images 2 & 3 **		1.41e+06	6.71e+05	1.42e+06	3.07e+05	3.46e+05	4.97e+05	2.47e+05	4.93e+05	3.83e+05	4.49e+05	2.23e+04
Color variation images 1 & 3		2.29e+03	1.15e+03	2.29e+03	1.15e+03	2.29e+03	1.15e+03	1.15e+03	2.29e+03	1.15e+03	2.29e+03	1.15e+03
Luminance variation images 1 & 3		1.04e+06	4.57e+05	1.13e+06	1.41e+05	4.26e+05	2.94e+05	4.98e+05	5.08e+05	5.12e+04	1.98e+05	7.63e+04
PERCENTAGE DATA (%)
Zones varying in color that also vary in luminance between images 1 & 2		27.9	8.68	18.6	4.92	11.8	2.25	17.2	1.01	15.8	4.45	7.57
Zones varying in luminance that also vary in color between images 1 & 2		27.6	25.2	22.3	14.1	10.7	12.4	31.3	25.8	52.1	61.9	91.1
Zones varying in color that also vary in luminance between images 2 & 3		17.3	5.35	25.8	7.37	7.22	23.2	12.7	6.28	4.68	15.1	20.2
Zones varying in luminance that also vary in color between images 2 & 3		42.6	51.1	64.3	63.7	25.3	31.1	40.9	17.2	58.6	50.8	25.5
Zones that have varied in color between images 1 & 2 and that also vary between 2 & 3		65.6	73.9	79.1	86.9	66.9	56.9	50.2	27.1	60.7	38.3	1.57
Zones that have varied in color between images 2 & 3 and that also vary between 1 & 2		20.5	40.6	20.5	19.5	47.9	30.9	58.4	45.4	43.6	63	77.5
Zones that have varied in color between images 1 & 2 and that also vary between 2 & 3		33	21.9	15.7	48.8	15.8	63.2	19.9	33.1	13.8	36.3	7.78
Zones that have varied in color between images 2 & 3 and that also vary between 1 & 2		25.6	39.6	8.47	32.9	43.8	8.35	41	5.97	37.8	14.4	40.2
% of iridescent speckles between img 1 & 2 (calculated from *)		16.9	23.9	14.5	10.4	15.6	19.2	18.1	19.5	22.0	24.9	83.2
% of iridescent speckles between images 2 & 3 (calculated from **)		38.5	36.4	38.8	37.2	13.3	46.2	13.4	14.7	27.6	16.9	2.7
% Total variation in color		34.6	39.6	35.8	36.7	13.6	37.6	17.9	25.2	34.3	29.6	83.0
%Total variation in color & luminance		46.0	45.0	44.9	39.0	22.0	49.7	23.4	28.4	35.6	31.1	83.9
% OF EACH COLOR in the images 1 to 3 (simplified view). See also Dataset S2.
IMAGE 1
RED		0	0	0	0	0	14.9	0	0	0.01	0	0
YELLOW		25.4	0.3	12.1	0.15	2.0	20.2	0.02	0.18	12.6	1.3	0.09
GREEN		73.0	83.1	77.9	60.4	67.9	22.1	54.4	99.5	87.3	95.3	89.5
CYAN		1.6	16.6	10.0	39.4	30.1	21.8	45.6	0.35	0.02	3.4	10.4
BLUE		0	0	0	0.02	0	13.9	0	0	0	0	0
MAGENTA		0	0	0	0	0	0.6	0	0	0	0	0
IMAGE 2
RED		2.2	0	0.2	0	1.4	21.9	0	0	0.1	0	0
YELLOW		10.3	0.02	5.3	0	2.8	26.0	0	0	0.24	0?2	0
GREEN		86.5	98.4	91.7	86.7	88.4	12.7	89.8	74.7	79.2	54.2	14.5
CYAN		0.8	1.6	2.9	13.3	6.7	6.9	10.2	25.3	19.9	45.5	81.6
BLUE		0.13	0	0	0	0.3	15.0	0	0.004	0.43	0.08	4.0
MAGENTA		0.1	0	0	0	0.44	15.0	0	0	0.07	0	0
IMAGE 3
RED		0.26	0	0	0	0.54	57.4	0	0	0	0	0
YELLOW		86.5	19.1	87.5	43.2	56.4	19.7	8.8	0	0	0.2	0
GREEN		13.1	80.9	12.5	56.5	43.0	16.7	91.0	25.7	23.7	17.7	18.1
CYAN		0.1	0.04	0.01	0.25	0.02	1.2	0.18	74.0	70.6	76.4	66.7
BLUE		0.04	0	0	0	0.01	2.6	0	0.4	5.6	5.8	15.1
MAGENTA		0.02	0	0	0	0.01	2.2	0	0	0	0	0
